# Supplementary material for: Clinical effect of different concentrations of ropivacaine in the labor analgesia of dural puncture epidural technique for obese puerperae
Source: Perioper Med (Lond). 2024 Feb 15;13:7. doi: 10.1186/s13741-024-00363-1 (PMC10868062; doi:10.1186/s13741-024-00363-1)
Supplement: Supplementary file 1 — Additional file 1. [file 13741_2024_363_MOESM1_ESM.xlsx]

## Sheet: Sheet1
	Group A	Group B	Group C
hypopiesia	0	1	3
Itch of skin	1	2	4
nausea and vomitting	2	2	3
urinary retention	2	3	6
fever	1	1	3
