# Supplementary material for: Clinical effect of different concentrations of ropivacaine in the labor analgesia of dural puncture epidural technique for obese puerperae
Source: Perioper Med (Lond). 2024 Feb 15;13:7. doi: 10.1186/s13741-024-00363-1 (PMC10868062; doi:10.1186/s13741-024-00363-1)
Supplement: Supplementary file 2 — Additional file 2. [file 13741_2024_363_MOESM2_ESM.xlsx]

## Sheet: Analysis of neonatal condition
	PCO2	PO2	pH	1min Apgar score	5min Apgar score
Group A	51	28	7.33	10	10
	63	32	7.18	10	10
	47	32	7.42	10	10
	58	30	7.49	10	10
	58	26	7.58	9	9
	57	28	7.5	10	10
	53	28	7.37	10	10
	49	35	7.51	10	10
	57	25	7.42	9	9
	44	28	7.31	10	10
	51	25	7.36	9	9
	62	25	7.3	9	9
	54	25	7.21	9	9
	61	24	7.46	9	9
	55	26	7.52	9	9
	51	30	7.46	10	10
	44	29	7.3	10	10
	53	25	7.25	9	9
	48	25	7.07	9	9
	59	17	7.57	8	9
	43	35	7.34	10	10
	54	33	7.38	10	10
	48	33	7.64	10	10
	50	24	7.14	9	9
	53	29	7.33	10	10
	46	29	7.36	10	10
	59	33	7.64	10	10
	58	35	7.32	10	10
	56	22	7.36	9	9
	41	29	7.34	10	10
	45	27	7.46	10	10
	51	30	7.26	10	10
	52	23	7.43	9	9
	56	33	7.14	10	10
	49	25	7.23	9	9
	53	35	7.22	10	10
	53	24	7.42	9	9
	59	33	7.33	10	10
	47	31	7.22	10	10
	49	31	7.35	10	10
	50	35	7.36	10	10
	58	35	7.49	10	10
	53	32	7.13	10	10
	70	25	7.41	9	9
	57	21	7.17	9	9
	52	31	7.37	10	10
	53	24	7.43	9	9
	51	29	7.37	10	10
	48	29	7.43	10	10
	46	31	7.3	10	10
Group B	52	35	7.28	10	10
	49	29	7.53	9	10
	52	30	7.4	10	10
	56	23	7.32	10	10
	60	27	7.44	10	10
	56	31	7.59	9	9
	54	27	7.47	10	10
	47	27	7.28	9	9
	60	33	7.44	10	10
	51	24	7.21	9	10
	51	31	7.38	10	10
	53	30	6.92	9	10
	57	43	7.48	10	10
	54	37	7.29	10	10
	52	24	7.58	10	10
	41	20	7.26	9	9
	48	26	7.34	9	9
	49	30	7.53	9	9
	42	24	7.07	10	10
	52	34	7.53	10	10
	53	30	7.5	9	9
	52	25	7.53	9	10
	46	35	7.79	9	9
	55	28	7.43	10	10
	53	31	7.33	10	10
	64	37	7.51	10	10
	51	38	7.71	10	10
	53	25	7.69	9	9
	54	22	7.34	9	9
	47	30	7.26	10	10
	53	30	7.52	10	10
	48	37	7.63	10	10
	49	33	7.17	9	9
	46	33	7.49	10	10
	56	33	7.18	10	10
	53	29	7.31	10	10
	52	30	7.54	10	10
	46	28	7.32	9	9
	42	34	7.35	10	10
	49	27	7.71	10	10
	56	35	7.45	9	10
	47	25	7.28	10	10
	46	36	7.18	9	10
	56	30	7.56	9	10
	58	29	7.06	9	9
	52	31	7.47	9	9
	39	26	7.59	10	10
	50	32	7.5	10	10
	56	35	7.54	10	10
	53	34	7.25	9	9
Group C	51	27	7.31	10	10
	48	28	7.44	10	10
	58	33	7.37	9	9
	52	29	7.16	10	10
	62	40	7.4	10	10
	52	32	7.37	9	9
	52	29	7.43	10	10
	56	24	7.39	9	9
	50	33	7.52	10	10
	56	38	7.15	10	10
	46	29	7.55	9	9
	59	30	7.46	9	10
	57	33	7.28	10	10
	55	31	7.55	10	10
	60	29	7.44	9	9
	47	31	7.36	10	10
	49	25	7.22	10	10
	59	31	7.46	10	10
	53	30	7.39	10	10
	51	32	7.32	10	10
	59	33	7.46	9	9
	48	28	7.21	10	10
	48	28	7.49	10	10
	52	22	7.44	10	10
	51	28	7.37	10	10
	56	32	7.88	10	10
	39	23	7.48	9	9
	48	27	7.15	10	10
	55	29	7.38	9	10
	53	23	7.3	10	10
	48	31	7.19	10	10
	53	30	7.36	10	10
	50	21	7.62	10	10
	52	31	7.65	10	10
	48	28	7.53	10	10
	47	34	7.25	10	10
	50	25	7.15	10	10
	51	28	7.32	9	9
	46	29	7.34	9	9
	54	34	7.54	10	10
	49	26	7.44	10	10
	53	30	7.1	10	10
	53	30	7.4	9	9
	47	23	7.63	9	10
	50	32	7.55	10	10
	47	24	7.25	9	10
	60	33	7.35	9	9
	54	28	7.39	10	10
	47	32	7.35	9	9
	45	28	7.37	10	10
