# Supplementary material for: Clinical effect of different concentrations of ropivacaine in the labor analgesia of dural puncture epidural technique for obese puerperae
Source: Perioper Med (Lond). 2024 Feb 15;13:7. doi: 10.1186/s13741-024-00363-1 (PMC10868062; doi:10.1186/s13741-024-00363-1)
Supplement: Supplementary file 3 — Additional file 3. [file 13741_2024_363_MOESM3_ESM.xlsx]

## Sheet: Sheet1
	T1	T2	T3	T4	T5	T6
Group A	0	1	1	1	1	1
	0	0	2	2	1	0
	1	1	1	0	0	0
	0	0	0	0	0	0
	1	1	1	1	1	0
	1	1	2	2	1	1
	1	1	1	1	1	0
	0	1	1	1	1	1
	1	1	2	2	1	1
	1	1	1	1	1	1
	0	0	0	0	0	0
	1	1	1	1	1	1
	1	1	1	1	1	1
	0	0	0	0	0	0
	1	1	1	1	1	1
	1	1	2	2	2	2
	1	1	1	1	1	1
	1	1	1	1	1	1
	1	1	1	1	1	1
	0	0	0	0	0	0
	1	1	1	1	1	1
	0	0	0	0	0	0
	1	1	1	1	1	1
	1	1	1	1	1	1
	0	0	0	0	0	0
	1	1	1	1	1	1
	0	0	0	0	0	0
	1	1	1	1	1	1
	1	1	1	1	1	1
	0	1	1	1	1	0
	1	1	1	0	0	0
	1	1	1	1	1	1
	0	1	1	1	1	1
	0	0	0	0	0	0
	1	1	2	2	1	1
	1	1	1	1	1	1
	0	0	0	0	0	0
	1	1	1	1	1	1
	0	0	0	0	0	0
	1	1	1	1	1	1
	0	1	2	1	1	1
	1	1	1	1	1	1
	0	0	0	0	0	0
	1	1	1	1	1	1
	0	1	1	1	1	1
	1	1	2	1	1	1
	0	1	1	1	1	1
	0	0	1	1	1	1
	0	0	0	0	0	0
	1	1	2	1	1	1
	T1	T2	T3	T4	T5	T6
Group B	0	1	1	1	1	1
	1	1	2	2	1	1
	1	1	1	1	1	1
	0	0	0	0	0	0
	1	1	1	1	0	0
	0	0	0	0	0	0
	1	1	1	1	0	0
	0	0	0	0	0	0
	0	1	1	1	0	0
	1	1	2	2	1	1
	0	1	1	1	1	1
	1	1	2	2	1	1
	0	0	0	0	0	0
	1	1	1	1	1	1
	1	1	2	2	2	1
	1	1	1	1	1	1
	0	0	1	1	1	1
	0	0	0	0	0	0
	1	1	1	1	1	1
	1	1	2	2	1	1
	1	1	1	1	1	1
	1	1	2	2	2	1
	1	1	1	1	1	1
	1	1	2	2	1	0
	0	0	1	1	1	1
	1	1	1	1	1	1
	0	0	1	1	1	1
	0	0	0	0	0	0
	1	1	1	1	1	1
	1	1	2	2	1	1
	0	0	0	0	0	0
	0	1	2	1	1	1
	0	1	1	1	1	1
	0	0	1	1	0	0
	1	1	1	1	1	1
	0	1	1	1	1	1
	0	0	1	0	0	0
	1	1	1	1	1	1
	1	1	2	2	1	1
	1	1	1	1	1	1
	1	2	2	1	0	0
	1	1	1	1	1	1
	1	1	2	1	1	1
	0	1	1	1	0	0
	1	1	1	1	1	1
	1	1	2	2	1	1
	1	1	2	2	1	1
	1	1	2	1	1	1
	1	1	1	1	1	1
	1	1	2	2	1	1
	T1	T2	T3	T4	T5	T6
Group C	1	2	2	1	1	1
	1	1	2	2	1	1
	0	1	1	1	1	0
	1	2	2	2	1	1
	1	2	2	2	1	1
	0	0	1	1	1	0
	1	1	2	2	2	1
	1	1	1	1	1	1
	2	2	2	1	1	1
	1	1	2	2	2	1
	1	1	2	2	2	1
	1	2	2	2	2	2
	1	1	1	1	1	1
	1	1	1	1	1	1
	0	0	0	0	0	0
	2	2	2	1	1	1
	1	1	2	2	2	2
	1	1	1	1	1	1
	1	2	2	2	2	2
	1	1	1	1	1	1
	1	1	1	1	1	1
	2	2	2	2	1	1
	1	1	1	1	1	1
	1	2	2	2	2	2
	1	1	1	1	1	1
	0	1	1	1	1	1
	1	1	1	1	1	1
	2	2	2	2	2	2
	1	1	1	1	0	0
	1	1	1	1	1	1
	1	2	2	2	1	1
	1	1	2	2	2	2
	0	0	1	1	1	1
	1	1	2	2	2	2
	1	1	2	2	2	2
	0	1	1	1	1	1
	0	0	0	0	0	0
	1	1	2	2	2	2
	1	1	2	2	1	1
	1	2	2	2	2	2
	0	1	1	1	1	1
	1	1	2	2	1	1
	1	1	2	2	1	1
	0	0	1	1	1	1
	1	2	2	1	1	1
	1	1	2	2	1	1
	1	2	2	1	1	1
	0	1	1	1	1	1
	1	1	2	2	1	1
	1	2	2	1	1	1
