# Supplementary material for: Clinical effect of different concentrations of ropivacaine in the labor analgesia of dural puncture epidural technique for obese puerperae
Source: Perioper Med (Lond). 2024 Feb 15;13:7. doi: 10.1186/s13741-024-00363-1 (PMC10868062; doi:10.1186/s13741-024-00363-1)
Supplement: Supplementary file 4 — Additional file 4. [file 13741_2024_363_MOESM4_ESM.xlsx]

## Sheet: Sheet1
	Analgesic effect time（min）	Analgesia time（min）	Time to the first PCEA（min）	PCEA pression time	Ropivacaine consumption（mg）
Group A	12.02	348.74	69.26	3	73.89
	16.39	298.92	57.59	4	83.13
	15.03	399.27	87.43	6	94.77
	12.01	258.36	130.2	5	100.32
	14.5	339.97	93.16	2	83.96
	12.01	338.97	125.51	2	93.63
	11.11	323.8	104.11	5	102.24
	10.65	230.19	64.13	7	103.23
	11.36	260.47	96.36	5	82.41
	9.58	397.53	82.26	5	98.18
	13.7	393.88	74.4	6	100.6
	10.47	374.41	80.49	4	104.32
	8.81	421.32	54	1	75.03
	9.66	183.67	110.73	3	108.34
	8.91	350.8	44.88	6	94.65
	17.64	504.12	68.76	1	74.08
	9.58	344.16	92.54	7	88.07
	12.81	250.87	67.51	5	61.11
	16.46	418.19	91.81	8	82.88
	12.85	492.17	80.87	7	88.18
	12.28	350.8	83.87	5	105.29
	13.52	300.84	53.36	2	119.55
	12.38	394.89	73.14	1	61.97
	16.79	503.95	59.99	2	93.51
	11.48	389.53	117.87	6	88.91
	8.39	417.07	60.08	4	97.52
	9.9	446.67	71.19	6	97.41
	12.44	243.85	69.14	5	92.81
	14.47	473.9	51.93	3	108.9
	10.96	482.19	52.87	1	91.93
	7.88	175.4	106.75	4	101.99
	10.1	301.26	62.73	6	115.34
	13.97	541.99	6.1	7	105.14
	10.36	271.35	42.49	1	103.2
	12.94	464.18	26.86	5	90.07
	10.83	334.62	76.02	7	105.14
	15.96	276.37	72.05	5	112.85
	13.25	285.42	92.32	4	101.33
	12.78	338.56	61.46	5	97.15
	12.93	375.46	91.55	9	87.45
	11.22	383.91	82.43	5	83.17
	14.94	300.7	71.11	4	94.6
	16.83	405.98	111.53	4	111.1
	11.7	506.87	54.29	1	93.4
	10.72	330.3	62.58	1	99.99
	11.44	357.85	62.61	6	86.64
	11.39	225.57	84.13	8	112.17
	10.36	234.99	53.39	4	91.81
	10.19	276.76	114.9	3	80.91
	12.54	280.92	55.27	2	115.75
Group B	13.15	458.51	125.94	2	66.06
	9.52	291.1	103.28	3	69.91
	3.99	452.95	141.77	4	105.33
	9.75	346.3	112.63	4	98.51
	10.72	501.33	105.93	2	90.47
	7.9	319.54	54.72	2	68.56
	8.38	395.27	132.05	3	107.96
	4.93	293.77	104.47	4	96.3
	12.34	317.18	85	3	89.34
	13.39	372.58	146.88	3	93
	13.14	406.51	91.96	4	82.44
	9.37	374.91	113.3	3	104.27
	4.56	320.22	112.05	1	88.32
	15.46	385.91	101.67	3	75.7
	8.21	287.72	152.61	4	92.76
	12.38	511.9	133.91	2	79.44
	11.66	493.4	62.87	4	102.57
	8.9	315.19	131.58	3	62.47
	9.91	300.82	141.88	5	63.75
	5.49	345.76	92.75	4	68.3
	8.07	304.64	89.24	3	82.28
	11.38	491.81	117.29	2	56.1
	7.17	294.16	170.21	1	97.45
	4.29	420.76	121.12	2	110.49
	9.77	411	82.51	4	107.37
	7.06	354.99	97.88	3	81.3
	10.6	363.58	99	4	72.27
	7.77	448.13	83.11	3	97.56
	8.57	409.52	103.04	2	95.93
	10.26	462.11	148.67	2	47.96
	6.96	449.46	103.5	3	83.61
	10.36	393.95	117.64	4	75.76
	10.9	317.44	69.45	4	84.49
	7.97	417.8	142	2	101.01
	11.09	303	60.34	3	95.2
	6.98	347.84	113.3	4	61.39
	12.51	435.53	126.62	3	92.77
	14.4	464.51	99.36	3	75.48
	10.23	395.84	85.61	3	84.22
	10	412.94	100.42	5	87.22
	5.37	356.65	132.03	3	87.81
	14.3	308.03	74.89	3	77.77
	5.41	514.74	78.55	3	90.29
	11.45	474.17	84.59	2	61.61
	15.18	284.05	101.75	2	87.18
	5.1	379.89	57.69	4	69.19
	6.65	469.67	156.68	5	92
	12.46	191.53	77.95	3	112.8
	11.56	516.15	98.26	2	93.75
	9.05	430.26	86.05	2	110.27
Group C	3.86	272.65	127.98	2	83.14
	5.78	308.69	104.8	1	86.82
	4.23	478.54	130.77	3	69.42
	6.23	386.86	144.87	3	74.3
	6.61	582.1	221.15	4	77.35
	9.52	348.74	154.83	1	92.25
	6.4	545.31	183.41	3	85.58
	3.95	348.8	117.48	1	41.81
	6.67	487.08	63.91	4	73.71
	8.26	608.9	126.98	2	60.29
	7.24	344.68	150.91	2	76.61
	8.68	386.62	127.11	2	68.63
	9.46	515.66	113.14	2	83.54
	9.04	508.56	122.69	1	72.48
	5.7	332.38	135.03	3	62.4
	7.45	565.51	95.23	4	61.03
	6.15	375.31	112.91	3	74.39
	8.34	538.67	130.92	2	72.2
	7.29	289.45	110.4	3	53.82
	5.55	434.71	157.63	0	45.11
	3.59	366.8	106.7	1	64.07
	4.04	305.08	137.62	2	72.98
	4.63	472.36	116.58	4	88.24
	6.77	418.07	176.18	4	66.71
	9.38	460.7	115.4	1	65.16
	5.68	332.02	125.1	2	68.04
	4.97	477.87	96.08	3	74.66
	8.19	425.36	128.98	2	60.8
	3.65	306.76	94.67	3	73.41
	6.59	430.19	108.71	2	59.49
	6.18	436.43	184.73	4	61.35
	6.61	387.2	88.49	4	57.43
	3.79	334.79	105.53	2	86.16
	8.44	407.29	179.74	3	90.17
	5.34	317.32	196.9	2	72.01
	4.09	359.16	96.89	2	70.23
	3.7	612.7	126.16	3	74.3
	6.85	204.51	131.06	3	87.78
	8.26	531.97	115.99	2	89.41
	2.41	363.58	135.04	3	50.63
	7.34	439.46	118.32	1	33.94
	7.25	513.47	120.92	2	91.68
	7.35	434.58	147.63	2	93.31
	4.75	503.11	123.58	3	67.14
	3.58	500.15	116.76	2	45.09
	7.48	252.36	137.91	2	78.15
	6.79	348.7	145.42	1	59.86
	5.8	408.23	104.63	2	73.69
	3.49	639.79	186.01	2	74
	5.09	582.78	132.12	3	67.2
