# Supplementary material for: Clinical effect of different concentrations of ropivacaine in the labor analgesia of dural puncture epidural technique for obese puerperae
Source: Perioper Med (Lond). 2024 Feb 15;13:7. doi: 10.1186/s13741-024-00363-1 (PMC10868062; doi:10.1186/s13741-024-00363-1)
Supplement: Supplementary file 5 — Additional file 5. [file 13741_2024_363_MOESM5_ESM.xlsx]

## Sheet: Sheet1
	age	BMI（kg/m2）	gestational weeks	ASA Ⅰ/Ⅱ stage	hypertension	diabetes
Group A	29	31	41	Ⅰ stage	yes	yes
	28	32	40	Ⅰ stage	yes	yes
	31	35	40	Ⅰ stage	yes	yes
	31	30	40	Ⅰ stage	yes	yes
	31	31	39	Ⅰ stage	yes	yes
	27	35	39	Ⅰ stage	yes	yes
	27	31	41	Ⅰ stage	yes	yes
	32	34	40	Ⅰ stage	yes	yes
	31	32	41	Ⅰ stage	yes	yes
	33	31	40	Ⅰ stage	yes	yes
	30	31	39	Ⅰ stage	yes	yes
	30	32	41	Ⅰ stage	yes	yes
	34	32	40	Ⅰ stage	no	yes
	38	35	40	Ⅰ stage	no	yes
	27	32	39	Ⅰ stage	no	yes
	29	31	39	Ⅰ stage	no	yes
	29	33	40	Ⅰ stage	no	yes
	29	37	39	Ⅰ stage	no	yes
	29	30	39	Ⅰ stage	no	yes
	34	31	40	Ⅰ stage	no	no
	26	34	37	Ⅰ stage	no	no
	29	31	39	Ⅱstage	no	no
	29	31	40	Ⅱstage	no	no
	27	32	40	Ⅱstage	no	no
	32	30	39	Ⅱstage	no	no
	28	34	38	Ⅱstage	no	no
	29	30	38	Ⅱstage	no	no
	25	31	41	Ⅱstage	no	no
	30	31	40	Ⅱstage	no	no
	26	32	41	Ⅱstage	no	no
	31	33	40	Ⅱstage	no	no
	26	30	39	Ⅱstage	no	no
	32	30	40	Ⅱstage	no	no
	26	31	37	Ⅱstage	no	no
	30	33	39	Ⅱstage	no	no
	30	32	38	Ⅱstage	no	no
	27	32	38	Ⅱstage	no	no
	30	32	39	Ⅱstage	no	no
	31	32	38	Ⅱstage	no	no
	25	37	40	Ⅱstage	no	no
	25	30	39	Ⅱstage	no	no
	31	31	40	Ⅱstage	no	no
	24	30	40	Ⅱstage	no	no
	27	32	40	Ⅱstage	no	no
	24	32	40	Ⅱstage	no	no
	32	31	39	Ⅱstage	no	no
	31	32	40	Ⅱstage	no	no
	30	34	39	Ⅱstage	no	no
	30	30	39	Ⅱstage	no	no
	28	32	39	Ⅱstage	no	no
Group B	30	30	39	Ⅰ stage	yes	yes
	30	32	39	Ⅰ stage	yes	yes
	29	32	38	Ⅰ stage	yes	yes
	22	30	37	Ⅰ stage	yes	yes
	33	32	40	Ⅰ stage	yes	yes
	35	32	40	Ⅰ stage	yes	yes
	27	33	40	Ⅰ stage	yes	yes
	30	30	40	Ⅰ stage	yes	yes
	31	31	39	Ⅰ stage	yes	yes
	34	33	41	Ⅰ stage	yes	yes
	32	34	41	Ⅰ stage	no	yes
	32	35	39	Ⅰ stage	no	yes
	31	31	40	Ⅰ stage	no	yes
	26	30	38	Ⅰ stage	no	yes
	29	31	38	Ⅰ stage	no	yes
	32	32	40	Ⅰ stage	no	yes
	32	34	40	Ⅰ stage	no	yes
	37	34	38	Ⅰ stage	no	yes
	28	33	39	Ⅰ stage	no	yes
	24	32	39	Ⅰ stage	no	yes
	32	32	38	Ⅰ stage	no	no
	29	33	40	Ⅰ stage	no	no
	33	30	41	Ⅰ stage	no	no
	26	30	39	Ⅰ stage	no	no
	28	30	38	Ⅰ stage	no	no
	31	30	40	Ⅰ stage	no	no
	30	32	41	Ⅰ stage	no	no
	31	30	41	Ⅱstage	no	no
	25	36	38	Ⅱstage	no	no
	26	33	38	Ⅱstage	no	no
	34	30	41	Ⅱstage	no	no
	34	30	39	Ⅱstage	no	no
	28	34	39	Ⅱstage	no	no
	28	32	40	Ⅱstage	no	no
	34	33	41	Ⅱstage	no	no
	32	33	40	Ⅱstage	no	no
	29	33	39	Ⅱstage	no	no
	27	38	41	Ⅱstage	no	no
	32	30	40	Ⅱstage	no	no
	28	32	40	Ⅱstage	no	no
	26	32	39	Ⅱstage	no	no
	30	34	40	Ⅱstage	no	no
	30	33	40	Ⅱstage	no	no
	33	30	40	Ⅱstage	no	no
	33	32	40	Ⅱstage	no	no
	37	31	40	Ⅱstage	no	no
	33	34	39	Ⅱstage	no	no
	27	32	40	Ⅱstage	no	no
	27	32	41	Ⅱstage	no	no
	30	34	39	Ⅱstage	no	no
Group C	31	34	39	Ⅰ stage	yes	yes
	32	30	42	Ⅰ stage	yes	yes
	33	33	39	Ⅰ stage	yes	yes
	33	37	38	Ⅰ stage	yes	yes
	29	30	41	Ⅰ stage	yes	yes
	34	35	41	Ⅰ stage	yes	yes
	28	32	40	Ⅰ stage	yes	yes
	30	35	41	Ⅰ stage	yes	yes
	32	32	40	Ⅰ stage	yes	yes
	25	33	40	Ⅰ stage	yes	yes
	30	31	39	Ⅰ stage	yes	yes
	29	32	38	Ⅰ stage	yes	yes
	28	30	38	Ⅰ stage	yes	yes
	30	32	40	Ⅰ stage	yes	yes
	32	34	36	Ⅰ stage	no	yes
	31	34	38	Ⅰ stage	no	yes
	32	36	39	Ⅰ stage	no	yes
	28	31	40	Ⅰ stage	no	no
	27	30	39	Ⅰ stage	no	no
	30	34	40	Ⅰ stage	no	no
	32	32	38	Ⅱstage	no	no
	26	36	40	Ⅱstage	no	no
	26	30	39	Ⅱstage	no	no
	28	30	40	Ⅱstage	no	no
	23	31	39	Ⅱstage	no	no
	33	34	40	Ⅱstage	no	no
	29	33	38	Ⅱstage	no	no
	29	35	39	Ⅱstage	no	no
	31	32	39	Ⅱstage	no	no
	23	31	39	Ⅱstage	no	no
	29	32	40	Ⅱstage	no	no
	33	31	40	Ⅱstage	no	no
	26	32	41	Ⅱstage	no	no
	33	32	39	Ⅱstage	no	no
	27	30	39	Ⅱstage	no	no
	29	31	40	Ⅱstage	no	no
	25	30	37	Ⅱstage	no	no
	33	34	38	Ⅱstage	no	no
	30	35	39	Ⅱstage	no	no
	31	33	40	Ⅱstage	no	no
	30	30	37	Ⅱstage	no	no
	28	32	39	Ⅱstage	no	no
	26	31	39	Ⅱstage	no	no
	36	33	39	Ⅱstage	no	no
	29	30	38	Ⅱstage	no	no
	26	32	41	Ⅱstage	no	no
	27	32	41	Ⅱstage	no	no
	36	33	39	Ⅱstage	no	no
	26	32	40	Ⅱstage	no	no
	31	30	39	Ⅱstage	no	no
