# Supplementary material for: Clinical effect of different concentrations of ropivacaine in the labor analgesia of dural puncture epidural technique for obese puerperae
Source: Perioper Med (Lond). 2024 Feb 15;13:7. doi: 10.1186/s13741-024-00363-1 (PMC10868062; doi:10.1186/s13741-024-00363-1)
Supplement: Supplementary file 7 — Additional file 7. [file 13741_2024_363_MOESM7_ESM.xlsx]

## Sheet: Sheet1
	T0	T1	T2	T3	T4	T5	T6
Group A	8	5	2	2	2	4	4
	8	4	2	2	1	3	4
	9	5	3	2	2	4	5
	9	5	2	2	2	4	4
	8	4	2	2	1	3	3
	10	6	3	3	2	4	5
	8	4	2	2	1	3	3
	8	4	2	2	1	3	3
	9	5	3	2	2	4	4
	10	6	3	3	3	5	6
	10	6	3	3	2	4	5
	9	5	3	2	2	4	4
	10	6	3	3	3	5	6
	9	5	2	2	2	4	4
	7	3	1	1	0	2	2
	7	4	2	1	1	3	3
	10	6	4	3	3	5	6
	6	3	1	1	0	2	2
	9	6	3	2	2	4	5
	7	3	1	1	1	3	2
	10	6	3	3	3	5	6
	9	5	2	2	2	4	4
	9	5	3	2	2	4	5
	10	6	3	3	2	4	5
	10	6	3	3	2	5	6
	8	5	2	2	2	4	4
	10	6	3	3	3	5	6
	8	4	2	2	1	3	4
	8	5	2	2	2	4	4
	8	5	2	2	2	4	4
	7	3	1	1	1	3	2
	7	4	1	1	1	3	3
	9	6	3	2	2	4	5
	10	7	4	3	3	5	7
	7	4	1	1	1	3	3
	8	5	2	2	2	4	4
	8	5	2	2	2	4	4
	9	5	3	2	2	4	5
	10	7	4	3	3	5	7
	9	5	3	2	2	4	4
	9	5	3	2	2	4	5
	8	4	2	2	1	3	3
	10	6	4	3	3	5	6
	7	4	2	1	1	2	3
	8	5	2	2	2	4	4
	10	7	3	3	3	5	6
	7	4	2	1	1	3	2
	9	6	2	2	2	3	4
	9	5	3	3	2	3	5
	8	4	2	2	1	3	3
	T0	T1	T2	T3	T4	T5	T6
Group B	8	4	2	2	1	3	4
	10	6	3	3	3	5	6
	8	4	2	1	1	3	4
	8	4	2	1	2	3	4
	10	6	3	3	3	5	6
	8	5	2	2	2	3	4
	7	4	1	1	1	3	3
	9	5	2	2	2	4	5
	8	5	2	2	2	3	4
	8	5	2	2	2	3	4
	10	6	3	3	3	5	6
	10	5	3	2	3	4	5
	8	4	2	2	2	3	4
	8	5	2	2	2	3	4
	9	5	2	2	2	4	5
	10	5	3	2	3	4	6
	8	4	2	2	1	3	4
	8	4	2	2	1	3	4
	7	4	1	1	1	2	3
	10	6	4	3	4	5	7
	9	5	3	2	3	4	5
	6	3	1	1	0	2	2
	10	5	3	2	3	4	5
	9	5	2	2	2	4	4
	7	4	1	1	1	2	3
	8	5	2	2	2	3	4
	10	6	3	3	3	5	6
	7	4	1	1	1	2	3
	9	5	3	2	3	4	5
	9	5	2	2	2	4	5
	7	4	1	1	1	3	3
	7	4	1	1	1	2	3
	8	3	1	1	0	2	2
	8	4	2	1	1	3	4
	8	4	2	2	1	3	4
	10	6	3	3	3	5	6
	8	4	2	2	1	3	4
	7	3	1	1	0	2	2
	9	5	2	2	2	4	5
	7	4	1	1	1	2	3
	9	5	2	2	2	4	5
	8	5	2	2	2	3	4
	7	3	1	1	0	2	2
	9	5	2	2	2	4	4
	9	5	3	2	2	4	5
	8	4	2	2	1	3	4
	9	5	3	2	2	4	5
	9	4	2	2	2	4	5
	10	5	3	2	3	4	5
	9	5	3	2	2	4	5
	T0	T1	T2	T3	T4	T5	T6
Group C	10	5	3	2	3	4	6
	8	4	1	1	1	3	4
	9	4	2	2	2	3	4
	5	2	1	1	0	1	2
	9	5	2	2	2	4	5
	10	5	2	2	2	4	5
	10	5	3	2	3	4	5
	9	5	2	1	2	4	5
	9	5	2	2	2	4	5
	10	6	3	2	3	4	6
	9	4	2	2	2	3	4
	10	5	2	2	3	4	5
	7	3	1	1	0	2	3
	8	4	2	2	1	3	4
	8	4	2	2	2	3	4
	9	5	2	2	2	4	5
	6	3	0	1	0	2	2
	8	4	2	2	2	3	4
	6	3	0	1	0	2	2
	7	3	1	1	0	2	2
	7	3	1	1	1	2	3
	7	3	1	1	0	2	2
	10	5	2	2	2	4	5
	8	4	2	2	2	3	4
	7	3	1	1	0	2	3
	9	4	2	2	2	3	4
	10	5	2	2	2	4	5
	9	4	2	2	2	3	4
	8	4	2	2	2	3	4
	9	4	2	2	2	3	4
	8	4	1	1	1	3	3
	7	4	1	1	1	3	3
	10	5	2	2	2	4	5
	7	4	1	1	1	3	3
	10	5	3	2	3	4	5
	8	4	1	1	1	3	3
	10	5	3	2	3	4	6
	10	5	3	2	3	4	5
	9	5	2	2	2	3	4
	9	4	2	2	2	3	4
	10	5	2	2	2	4	6
	9	5	2	1	2	4	5
	10	5	2	2	3	4	5
	9	4	2	2	2	3	4
	6	3	1	1	0	2	2
	10	5	2	2	3	4	6
	9	4	2	1	2	3	4
	9	4	2	1	2	3	4
	9	5	2	2	2	3	5
	7	4	1	1	1	2	3
