# Supplementary material for: Clinical effect of different concentrations of ropivacaine in the labor analgesia of dural puncture epidural technique for obese puerperae
Source: Perioper Med (Lond). 2024 Feb 15;13:7. doi: 10.1186/s13741-024-00363-1 (PMC10868062; doi:10.1186/s13741-024-00363-1)
Supplement: Supplementary file 8 — Additional file 8. [file 13741_2024_363_MOESM8_ESM.xlsx]

## Sheet: Sheet1
	first stage of labor （min）	second stage of labor （min）	third stage of labor （min）	systolic pressure （mmHg）	diastolic pressure （mmHg）	Heart rate (times/min)
Group A	535.45	65.94	7.15	150	107	72
	460.06	33.88	7.62	155	131	77
	602.53	54.22	11.38	174	104	82
	536.71	8.68	7.17	158	131	67
	630.33	57	11.74	156	113	68
	562.68	44.19	3.78	148	114	65
	405.46	67.76	10.67	146	100	81
	663.19	57.14	9.77	146	101	69
	482.71	88.46	14.93	168	113	76
	437.97	33.96	13.07	155	94	76
	563.01	36.61	15.31	156	105	78
	472.5	34.63	11.87	160	121	74
	514.5	65.12	5.34	158	104	76
	488.55	52.83	11.57	148	101	81
	665.48	61.44	12.18	166	112	74
	639.12	52.26	10.26	146	110	66
	630.88	38.59	11.94	148	118	78
	668.38	61.32	8.88	138	104	79
	498.05	65.29	9.17	171	97	78
	469.56	72.79	8.9	159	111	88
	670.5	32.06	15.06	144	129	75
	531.71	35.99	5.83	165	95	72
	545.38	53.87	12.27	151	94	84
	319.48	64.86	12.29	150	110	76
	542.43	56.35	9.47	141	89	78
	511.31	77.14	11.1	152	102	88
	494.15	51.85	10.57	155	106	77
	400.28	11.89	15.54	163	104	63
	511.91	22.98	9.83	146	109	72
	510.52	14.66	8.33	156	114	65
	392.7	43.33	6.29	170	112	66
	458.25	45.25	11.4	154	104	64
	503.15	33.17	10.66	151	95	74
	600.14	8.6	9.64	132	107	74
	608.49	39.46	4.73	165	98	69
	697.32	42.85	9.74	145	99	70
	311.94	36.74	8.6	149	124	74
	556.56	11.88	10.71	162	108	68
	432.03	12.44	9.66	148	113	70
	403.18	27.76	6.42	163	119	80
	499.72	14.83	7.01	149	96	68
	536.61	52.31	5.62	154	94	70
	470.01	69.32	5.45	146	108	77
	608.57	39.03	11.53	155	113	68
	623.54	27.89	12.05	136	97	74
	511.52	71.42	11.45	149	96	87
	591.47	60.12	15.82	162	120	77
	640.93	45.89	10.35	144	90	73
	539.11	87.89	8.91	163	120	78
	548.95	76.06	8.96	167	88	87
Group B	441.98	50.7	7.29	139	78	84
	614.91	28.51	9.39	126	90	75
	469.91	58.63	8.44	134	76	77
	535.57	66.51	14.89	122	85	86
	350.76	53.4	4.26	129	75	77
	652.15	45.95	8.03	128	98	83
	591.95	81.12	10.04	121	84	87
	534.35	66.04	15.31	116	89	85
	340.7	83.29	6.1	122	82	82
	506.43	53.6	4.57	114	71	82
	375.69	84.15	10.82	131	73	71
	482.49	64.94	10.04	135	94	81
	439.66	58.58	8.03	117	74	87
	581.36	79.49	6.74	131	64	82
	453.75	50.31	8.72	126	76	81
	507.09	43.5	14.19	128	75	85
	648.99	45.38	10.24	116	87	76
	639.74	28.91	5.01	128	71	89
	432.84	58.24	7.68	130	94	77
	525.48	42.04	12.41	123	81	82
	586.24	70.21	9.5	137	92	79
	564.89	95.06	12.35	131	81	72
	618.1	72.78	11.66	132	82	83
	522.27	84.58	14.1	138	75	79
	565.39	84.06	3.02	116	75	77
	607.35	36.39	14.2	121	77	81
	454.04	80.1	13.79	109	76	72
	534.35	24.85	8.84	125	81	75
	442.07	31.55	11.94	134	89	87
	522.53	53.69	5.3	125	93	78
	359	54.21	9.2	132	99	90
	685.06	52.63	15.53	126	80	77
	365.61	56.39	13.33	123	88	84
	359.24	76.83	10.18	134	83	74
	522.81	68.53	9.86	131	77	76
	592.38	28.21	9.81	105	74	83
	600.82	64.69	9.26	120	87	82
	589.54	79.33	8.25	114	72	85
	477.7	42.58	4.97	120	83	78
	555.65	9.01	6.19	120	63	72
	572.09	61.92	17.17	111	91	83
	527.23	23.11	6.83	116	80	75
	436.04	55.55	10.63	139	93	83
	539.7	69.75	4.36	124	65	67
	556.47	44.47	6.93	116	95	80
	585.2	73.38	13.64	136	79	86
	575.54	75.95	11.7	136	86	70
	706.94	49.12	11.8	114	87	86
	554.77	57.81	14.37	135	75	81
	642.67	42.51	11.61	132	90	86
Group C	557.53	77.94	8.97	140	124	62
	639.93	106.2	8.43	150	98	88
	521.64	65.63	14.93	153	104	68
	482.65	52.26	10.24	148	99	65
	632.37	103.6	11.43	140	94	76
	543.63	73.17	7.03	163	127	77
	535.02	70.22	8.92	165	126	73
	619.75	99.28	10.43	166	108	72
	419.76	30.69	7.54	163	101	82
	568.53	81.71	13.1	164	109	82
	559.31	78.55	11.02	166	122	91
	480.05	51.37	11.05	148	107	69
	477.12	50.36	5.7	166	124	72
	573.52	83.42	9.63	135	104	82
	500.52	58.39	9.72	148	136	82
	525.77	67.05	9.42	159	119	73
	469.96	47.9	12.63	162	109	63
	596.06	91.15	8.36	148	106	56
	601.31	92.95	9.77	151	110	68
	348.95	6.41	10.53	172	91	76
	514.14	63.06	11.03	146	124	86
	414.57	28.91	8.81	143	112	79
	597.19	91.54	9.41	159	91	76
	713.07	131.28	7.98	154	131	79
	387.14	19.5	8.9	162	107	64
	590.6	89.28	13.47	164	128	86
	664.78	114.72	9.41	156	100	78
	557.43	77.9	9.9	154	110	68
	548.99	75.01	12.07	166	106	81
	410.73	27.59	12.61	145	110	75
	563.01	79.82	11.2	151	106	72
	663.53	114.29	9.96	148	129	81
	453.69	42.33	11.79	151	100	80
	442.61	38.53	10.28	165	104	74
	581.3	86.09	6.14	167	116	77
	498.96	57.85	12.68	154	135	82
	505.94	60.24	10.2	166	112	81
	654.5	111.19	10.37	170	113	71
	596.59	91.33	9.67	154	94	85
	460.78	44.76	7.15	161	102	75
	470.3	48.02	9.79	146	89	69
	645.86	108.23	11.82	154	102	70
	427.86	33.47	12.14	142	102	78
	582.72	86.58	12.96	154	113	78
	425.36	32.61	8.52	170	113	74
	402.51	24.77	11.63	149	102	74
	426.17	32.89	7.18	154	128	89
	514.11	63.05	6.88	153	108	99
	718.47	133.13	8.96	154	113	86
	548.25	74.75	10.23	171	106	79
